# Supplementary material for: A Scoping Review of Nutritional Biomarkers Associated with Food Security
Source: Nutrients. 2023 Aug 14;15(16):3576. doi: 10.3390/nu15163576 (PMC10459650; doi:10.3390/nu15163576)
Supplement: Supplementary file 1 [file nutrients-15-03576-s001.zip]

Archive with 7 entries (7 files):
- nutrients-2539746-supplementary Figure S1.pdf
- nutrients-2539746-supplementary Figure S2.pdf
- nutrients-2539746-supplementary Figure S3.pdf
- nutrients-2539746-supplementary Figure S4.pdf
- nutrients-2539746-supplementary Figure S5.pdf
- nutrients-2539746-supplementary Figure S6.pdf
- nutrients-2539746-supplementary Figure S7.pdf
